# Supplementary material for: Impact of Contact Force-Sensing Catheters on Fluoroscopy Time in Interventional Electrophysiology: A European Survey
Source: J Clin Med. 2022 Feb 28;11(5):1322. doi: 10.3390/jcm11051322 (PMC8911176; doi:10.3390/jcm11051322)
Supplement: Supplementary file 1 [file jcm-11-01322-s001.zip]

Archive with 1 entries (1 files):
- jcm-1607049-supplementary.pdf
